# Supplementary material for: The Mechanistic Perspective of Bilobetin Protective Effects against Cisplatin-Induced Testicular Toxicity: Role of Nrf-2/Keap-1 Signaling, Inflammation, and Apoptosis
Source: Biomedicines. 2022 May 13;10(5):1134. doi: 10.3390/biomedicines10051134 (PMC9138600; doi:10.3390/biomedicines10051134)
Supplement: Supplementary file 1 [file biomedicines-10-01134-s001.zip]

Archive with 1 entries (1 files):
- biomedicines-1717883-supplementary.pdf
